# Supplementary material for: A Bibliometric Analysis on the Research Trend of Exercise and the Gut Microbiome
Source: Microorganisms. 2023 Mar 30;11(4):903. doi: 10.3390/microorganisms11040903 (PMC10141121; doi:10.3390/microorganisms11040903)
Supplement: Supplementary file 1 [file microorganisms-11-00903-s001.zip]

Archive with 1 entries (1 files):
- microorganisms-2261934-supplementary.pdf
